# Supplementary material for: Dataset on share issuance, abnormal returns and market timing in the Brazilian stock market
Source: Data Brief. 2019 Jul 14;25:104251. doi: 10.1016/j.dib.2019.104251 (PMC6661535; doi:10.1016/j.dib.2019.104251)
Supplement: Multimedia component 1 [file mmc1.xlsx]

## Sheet: Data in Brief
	Variables	Abbrev.	Definition/Calculation
	Dependent Variables
	Amount of capital raised	Cap1	Capital raised/Total assets
	Number of shares issued	Cap2	No. of shares offered/No. of shares outstanding
	Price per share	Cap3	Price per share offered/Book value of the share
	Explanatory variables
	Cumulative abnormal return before share issue	CAR1t	Obtained using monthly benchmark-adjusted returns before share issue, for three different windows (t = 6, 12 and 18 months)
	Cumulative abnormal return after share issue	CAR2t	Obtained using monthly benchmark-adjusted returns after share issue, for three different windows (t = 6, 12 and 18 months)
	Dummy for cumulative abnormal return before share issue	D_CAR1t	= 1 for firms with positive CAR1 and zero otherwise, for each of the three different windows (t = 6, 12 and 18 months)
	Dummy for cumulative abnormal return after share issue	D_CAR2t	= 1 for firms with negative CAR2 and zero otherwise, for each of the three different windows (t = 6, 12 and 18 months)
	Dummy for cumulative abnormal return before and after share issue	D_CAR1t*D_CAR2t	= 1 for firms with both D_CAR1 and D_CAR2 are 1, and zero otherwise, for each of the three different windows (t = 6, 12 and 18 months)
	Control variables
	Firm size	Size	ln(total assets)
	Tangibility	Tang	(Fixed assets – Reval. Res.)/Total assets
	Profitability	Prof	EBITDA/Total assets
	Book leverage	Lev	DL/Total assets
	Market-to-book	M/B	Market value of assets/Book value of assets
	Sectorial market-to-book	M/Bs	Median of the M/B ratios of sector i at time t
	Notes: Ln, natural logarithm; Reval. Res., revaluation reserve; EBITDA, earnings before interest, taxes, depreciation and amortization; DL, debt liabilities, composed of short- and long-term loans, bonds and commercial lease obligations.
	Sample Selection
	The data on the firms that carried out IPOs and follow-on offerings in the Brazilian market between 2004 and 2015 were gathered from the online database of the São Paulo Securities, Commodities and Futures Exchange (BM&FBovespa) (http://www.bmfbovespa.com.br).
	In this interval, there were 222 primary stock issues: 85 follow-on offerings and 137 IPOs.
	To compose the final sample, we excluded banks, insurers, insurance brokers and investment funds, due to the special characteristics of their capital structure.
	Then, like other authors, we excluded firms that presented the following conditions: (1) total assets worth less than R$ 10 million; (2) missing accounting information in the main database used (Economatica®) that impairs the analysis; (3) book leverage higher than 1 (or 100%); and (4) market-to-book ratio greater than 10.
	The final sample was composed of 123 companies and 165 primary share issues: 97 initial public offerings and 68 follow-on offerings.
	​

## Sheet: Source of data
	Data from Economatica
	Total assets
	No. of shares outstanding
	Book value of the share
	Fixed assets
	Revaluation reserve
	Market value of assets
	Book value of assets
	Abnormal returns: is the difference between the firm’s stock return and the average market return according to the method of monthly benchmark-adjusted returns.
	EBITDA: Earnings Before Interest, Taxes, Depreciation and Amortization.
	Debt liabilities: composed of short- and long-term loans, bonds and commercial lease obligations.
	Data from BM&FBovespa
	Capital raised
	No. of shares offered
	Price per share offered

## Sheet: Sub-Sample for CAR1 (only SEO)
Seasoned Equity Offerings (SEOs) in the Brazilian market between 2004 and 2015 (only primary share issues)
ID	Cap1	Cap2	Cap3	CAR1 with Ibov 18 months	CAR1 with Ibov 12 months	CAR1 with Ibov 6 months	CAR1 with Ibrx 18 months	CAR1 with Ibrx 12 months	CAR1 with Ibrx 6 months	D_CAR1 with Ibov 18 months	D_CAR1 with Ibov 12 months	D_CAR1 with Ibov 6 months	D_CAR1 with Ibrx 18 months	D_CAR1 with Ibrx 12 months	D_CAR1 with Ibrx 6 months	M/B	M/Bs	Tang	Prof	Size	Lev
1	0.0439129	0.0108042	4.06444	0.833022	0.668564	0.280446	0.716648	0.555714	0.200623	1	1	1	1	1	1	1.63757	1.86885	0.0349847	0.0406206	14.461	0.155095
2	0.113592	0.123093	0.922815	0.631517	0.541222	0.249149	0.539998	0.488206	0.23809	1	1	1	1	1	1	1.52408	0.962397	0.000811985	0.057426	15.0487	0.326312
3	0.349549	0.231965	1.5069	-0.174071	-0.220227	-0.261431	-0.203399	-0.258297	-0.279087	0	0	0	0	0	0	2.55763	2.9408	0.234944	0.043928	13.8164	0.203481
4	0.288166	0.157869	1.82535	0.38002	0.48881	0.265213	0.415181	0.491043	0.266874	1	1	1	1	1	1	2.30508	2.66475	0.274362	0.0831968	14.5121	0.158907
5	0.246562	0.326708	0.754685	0.0215128	-0.121251	-0.0633539	-0.0884872	-0.232054	-0.141907	1	0	0	0	0	0	0.941001	0.941001	0.66843	0.0138906	13.9194	0.264953
6	0.238086	0.155842	1.52773	0.3258	0.3258	0.3258	0.307671	0.307671	0.307671	1	1	1	1	1	1	1.83262	1.74475	0.291646	0.0134848	14.676	0.451599
7	0.112824	0.151056	0.746903	0.437418	0.787945	0.298306	0.489703	0.826739	0.337723	1	1	1	1	1	1	1.45545	1.18254	0.525318	0.0366398	15.0874	0.396048
8	0.0607176	0.0945743	0.642009	0.635531	0.518591	0.165157	0.606516	0.480427	0.127779	1	1	1	1	1	1	1.13757	1.1756	0.00103109	0.0127018	16.2213	0.236644
9	0.176407	0.229392	0.769019	0.257103	0.257103	0.234682	0.182071	0.182071	0.206507	1	1	1	1	1	1	1.41968	1.46646	0.0493084	0.0169171	14.656	0.148648
10	0.125699	0.288006	0.436446	0.453259	0.384035	0.106391	0.401942	0.32334	0.0736167	1	1	1	1	1	1	0.918024	1.1756	0.000342806	0.0123311	15.4877	0.3879
11	0.0728388	0.149462	0.48734	1.39568	0.544139	0.27773	1.46025	0.500145	0.238148	1	1	1	1	1	1	1.2308	1.64254	0.349303	0.0592286	16.5238	0.603832
12	0.207303	0.304854	0.680009	0.0609811	0.0522039	-0.0624362	0.102048	0.0801671	-0.0326801	1	1	0	1	1	0	1.28624	1.20573	0.288728	0.0209166	16.158	0.452813
13	0.101368	0.190811	0.53125	0.321375	0.475267	0.580892	0.380079	0.538247	0.62507	1	1	1	1	1	1	1.17392	1.23976	0.00808195	0.0538558	15.4216	0.23952
14	0.140258	0.158347	0.885764	0.892393	0.582209	0.327183	1.04741	0.655285	0.30924	1	1	1	1	1	1	1.93152	1.93152	0.746261	0.0500159	14.6722	0.532995
15	0.139104	0.0867587	1.60334	0.227522	-0.120098	-0.0454211	0.281496	-0.077237	-0.000237818	1	0	0	1	0	0	2.62131	1.48898	0.479567	0.188811	15.8219	0.626537
16	0.159205	0.673856	0.23626	0.410534	0.526685	-0.017328	0.362005	0.506756	-0.00249748	1	1	0	1	1	0	0.793676	1.17947	0.910645	0.0149341	16.7747	0.410847
17	0.332871	0.386319	0.86165	1.29449	0.776546	0.77031	1.28201	0.775101	0.782352	1	1	1	1	1	1	1.42336	1.29719	0.252074	0.0113532	13.3887	0.227024
18	0.359131	0.282061	1.27324	1.44123	1.23629	0.575483	1.27679	1.11965	0.532145	1	1	1	1	1	1	1.97754	1.00774	0.0806968	0.0623954	14.1323	0.205271
19	0.262742	0.139368	1.88524	1.19404	1.07773	-0.10826	1.12377	1.03675	-0.0905182	1	1	0	1	1	0	2.66793	2.54901	0.0698381	0.0703784	14.5427	0.122242
20	0.112078	0.127253	0.880749	0.564694	0.646816	0.233021	0.608057	0.695048	0.268579	1	1	1	1	1	1	1.61566	1.23976	0.0140383	0.0846544	15.9975	0.321179
21	0.244137	0.0666866	3.66096	0.45374	0.206701	0.225512	0.34968	0.146184	0.205615	1	1	1	1	1	1	4.62738	4.62738	0.360371	0.199787	13.2936	0.258993
22	0.114416	0.134883	0.848257	0.0868963	0.0138517	-0.0436805	0.0747049	-0.00282363	-0.0707898	1	1	0	1	0	0	1.3026	1.17239	0.0206187	0.0982601	14.334	0.180034
23	0.128279	0.408284	0.31419	0.47645	0.393552	0.108626	0.393791	0.340862	0.106689	1	1	1	1	1	1	1.09987	1.19953	0.0350777	0.102354	15.1658	0.409958
24	0.0774684	0.0399929	1.93706	0.222774	-0.0729041	0.0719382	0.302961	-0.0659935	0.0701196	1	0	1	1	0	1	3.02442	2.66475	0.268422	0.0992749	13.5004	0.0102756
25	0.321008	0.152037	2.11138	0.769143	0.907449	0.426234	0.688918	0.848609	0.430453	1	1	1	1	1	1	2.49326	2.32002	0.237665	0.168744	14.0305	0.225618
26	0.113686	0.232897	0.488137	0.549326	0.701514	-0.118874	0.615587	0.771509	-0.106254	1	1	0	1	1	0	1.09079	1.11834	0.00497584	0.0253784	14.7001	0.390273
27	0.0459284	0.155349	0.295647	-0.307241	-0.253898	-0.0352493	-0.401421	-0.312436	-0.0531446	0	0	0	0	0	0	0.76094	0.786773	0.424579	0.0130071	17.1267	0.402343
28	0.217602	0.145844	1.49202	0.00298698	0.00298698	-0.205277	-0.0140194	-0.0140194	-0.208964	1	1	0	0	0	0	1.85666	1.75066	0.00545168	0.0354293	14.2171	0.197724
29	0.120629	0.203231	0.593559	0.173493	0.748892	-0.267987	0.227391	0.830081	-0.260286	1	1	0	1	1	0	1.19467	1.1835	0.00734569	0.0642998	15.8552	0.406088
30	0.0179048	0.223375	0.0801556	-0.567685	-0.697394	-0.392215	-0.576204	-0.716051	-0.403116	0	0	0	0	0	0	0.815087	0.777123	0.0095616	0.0232708	15.0682	0.535341
31	0.0609888	0.0338625	1.80107	0.2193	0.164648	0.150816	0.18027	0.135062	0.135467	1	1	1	1	1	1	1.71771	1.83019	0.382495	0.0472509	17.5532	0.367347
32	0.0825942	0.118921	0.694528	-0.174181	-0.310624	0.000418989	-0.190815	-0.339701	-0.0294646	0	0	1	0	0	0	1.08008	1.15232	0.373316	0.0256718	17.5751	0.33157
33	0.0308256	0.0472684	0.652139	0.372532	0.230146	0.189177	0.333502	0.20056	0.173828	1	1	1	1	1	1	1.26558	1.83019	0.379751	0.0462491	17.5605	0.364406
34	0.0128171	0.551619	0.0232354	-1.56111	-1.28516	-0.883856	-1.56949	-1.29278	-0.888684	0	0	0	0	0	0	0.849445	0.913485	0.3229	0.0202413	18.1552	0.391122
35	0.129568	0.109816	1.17987	0.871725	0.498615	0.399425	0.911601	0.531788	0.431527	1	1	1	1	1	1	2.16065	1.48352	0.0373447	0.058361	15.1057	0.129116
36	0.151297	0.108483	1.39466	1.01237	0.721845	0.143917	1.07048	0.804448	0.153243	1	1	1	1	1	1	1.93558	1.48442	0.0666576	0.0253005	15.6738	0.163519
37	0.208867	0.181692	1.14957	0.462789	0.635818	0.266968	0.514693	0.677992	0.302093	1	1	1	1	1	1	1.66893	1.23976	0.696687	0.0652924	14.2406	0.20436
38	0.100073	0.103817	0.963937	0.467614	0.256146	0.00869388	0.325574	0.149022	-0.07234	1	1	1	1	1	0	1.37876	0.932266	0.00517748	0.0195445	15.2191	0.47077
39	0.199623	0.206163	0.968279	0.69728	0.690134	0.342451	0.6648	0.677469	0.33134	1	1	1	1	1	1	1.65753	2.00346	0.137112	0.0256285	13.7507	0.5002
40	0.124762	0.306685	0.406809	-0.0595084	0.360048	-0.0684059	-0.0332383	0.406498	-0.0595306	0	1	0	0	1	0	0.934137	1.1835	0.024871	-0.00499236	14.4776	0.289807
41	0.0359154	0.0792556	0.453159	0.401751	-0.0887724	-0.214233	0.472477	-0.03259	-0.205562	1	0	0	1	0	0	1.00333	1.1742	0.353561	0.0183068	17.5737	0.398246
42	0.13774	0.0568917	2.42109	0.924549	0.924549	0.584659	0.869852	0.869852	0.560992	1	1	1	1	1	1	2.99261	2.99261	0.77746	0.101026	13.8235	0.541062
43	0.384729	0.381772	1.00774	2.31421	2.31421	2.31421	2.2976	2.2976	2.2976	1	1	1	1	1	1	1.89528	1.89528	0.198987	0.0728761	13.7011	0.099035
44	0.0554826	0.115658	0.479714	-0.393066	-0.479144	-0.304318	-0.407377	-0.498121	-0.329994	0	0	0	0	0	0	0.99922	1.71644	0.157538	0.092887	15.4192	0.266442
45	0.131139	0.228167	0.574751	0.351352	0.238425	0.368103	0.403163	0.291818	0.398597	1	1	1	1	1	1	1.21299	1.17927	0.243339	0.0660369	16.0542	0.489801
46	0.0410325	0.275558	0.148907	0.0111866	0.212395	0.0140696	-0.0842452	0.153061	0.00466915	1	1	1	0	1	1	0.995422	1.196	0.315892	0.0645531	17.0071	0.505487
47	0.0951191	0.263993	0.360309	0.954482	0.845415	0.323747	0.861675	0.790064	0.310481	1	1	1	1	1	1	1.196	1.196	0.279069	0.0836482	15.1707	0.67278
48	0.165662	0.154025	1.07555	0.269277	0.339585	1.02393	0.296028	0.361111	1.0578	1	1	1	1	1	1	1.58352	0.934387	0.017725	0.0184375	14.8941	0.20358
49	0.224825	0.172375	1.30428	0.590881	0.577312	0.231645	0.614505	0.62705	0.302298	1	1	1	1	1	1	1.59043	1.18254	0.625943	0.0415999	14.8213	0.104237
50	0.102348	0.0571843	1.78979	0.592562	0.502115	0.102731	0.477331	0.383413	0.0228014	1	1	1	1	1	1	1.97302	0.932266	0.00301655	0.0280427	15.5513	0.310723
51	0.12946	0.805399	0.16074	-1.06537	-0.703304	-0.48688	-1.20661	-0.762975	-0.532033	0	0	0	0	0	0	0.927196	1.15424	0.359068	0.0424529	18.0578	0.507286
52	0.224342	0.157824	1.42147	0.44757	0.44757	0.446645	0.437087	0.437087	0.434656	1	1	1	1	1	1	1.89489	1.74475	0.00280949	0.0609556	14.3166	0.276423
53	0.128472	0.143635	0.894433	0.621248	0.764913	0.438745	0.65216	0.808311	0.491933	1	1	1	1	1	1	1.62656	1.23976	0.0146617	0.0532779	15.3944	0.337332
54	0.165651	0.193322	0.856867	0.232004	0.159913	0.0569418	0.168425	0.122386	0.0642144	1	1	1	1	1	1	1.58519	1.46606	0.373931	0.0435306	15.186	0.469114
55	0.142663	0.111812	1.27591	0.204599	0.236926	0.151556	0.169281	0.204806	0.110832	1	1	1	1	1	1	1.75233	1.46653	0.404018	0.109102	15.4369	0.360435
56	0.236851	0.33216	0.713062	-0.662295	-0.415744	-0.249158	-0.57395	-0.398212	-0.240274	0	0	0	0	0	0	1.15049	1.77752	0.667551	0.076132	19.761	0.308281
57	0.0790854	0.0738352	1.07111	-0.205203	-0.201233	-0.0152165	-0.290007	-0.253393	-0.0268999	0	0	0	0	0	0	1.49226	1.39569	0.251557	0.0586733	14.0049	0.244409
58	0.560778	0.386802	1.44978	2.10497	2.10173	2.02919	1.95053	2.03538	2.01008	1	1	1	1	1	1	1.74432	2.03809	0.00221318	0.0528745	13.5847	0.177081
59	0.210552	0.280377	0.750959	0.460429	0.977605	1.06063	0.490499	1.02334	1.11518	1	1	1	1	1	1	1.40117	1.23976	0.00788278	0.0582022	14.9995	0.340825
60	0.38354	0.288132	1.33112	1.63135	1.51084	0.900847	1.58023	1.4878	0.876224	1	1	1	1	1	1	1.79058	2.00213	0.834376	0.095145	12.8031	0.464447
61	0.23413	0.0950226	2.46394	0.626139	0.626139	0.647228	0.588198	0.588198	0.655536	1	1	1	1	1	1	3.36528	1.66799	0.371764	0.0540143	13.6972	0.215824
62	0.0756819	0.0436329	1.73451	3.5304	0.672977	0.35869	3.3796	0.623493	0.341642	1	1	1	1	1	1	2.46731	2.76168	0.183463	0.143395	15.0127	0.165204
63	0.109195	0.215368	0.507015	0.143946	0.0590267	0.0353438	0.135816	0.0446384	0.00449667	1	1	1	1	1	1	1.1961	1.17239	0.01149	0.0744047	14.9582	0.414325
64	0.157811	0.216023	0.730526	0.161918	0.0941049	0.0798194	0.135996	0.107077	0.0825142	1	1	1	1	1	1	1.02652	1.09962	0.283017	0.035299	18.1029	0.0959567
65	0.0734792	0.0828597	0.886791	0.574816	0.507143	0.33395	0.490206	0.425097	0.28129	1	1	1	1	1	1	1.39998	0.97873	0.291891	0.165355	16.8161	0.175631
66	0.116097	0.207383	0.55982	0.378249	-0.205195	-0.214615	0.250598	-0.300597	-0.234094	1	0	0	1	0	0	1.2498	1.22303	0.408678	0.0923025	15.1807	0.450205
67	0.111537	0.0844937	1.32006	0.194038	0.0279711	-0.10456	0.196405	0.0103348	-0.0890825	1	1	0	1	1	0	1.51304	1.55884	0.680273	0.118256	18.7126	0.259415
68	0.180787	0.139192	1.29883	0.376412	0.398726	0.129049	0.375951	0.380786	0.117872	1	1	1	1	1	1	1.84555	1.84555	0.25349	0.085373	14.2755	0.431045
Cap1: Amount of capital raised. Cap1 = Capital raised/Total assets.
Cap2: Number of shares issued. Cap2 = No. of shares offered/No. of shares outstanding.
Cap3: Price per share. Cap3 = Price per share offered/Book value of the share.
CAR1 with Ibov 18 months: Cumulative abnormal return before share issue, obtained using monthly benchmark-adjusted returns before share issue for 18 months. The market average return is represented by the Bovespa Index (Ibovespa = Ibov).
CAR1 with Ibov 12 months: Cumulative abnormal return before share issue, obtained using monthly benchmark-adjusted returns before share issue for 12 months. The market average return is represented by the Bovespa Index (Ibovespa = Ibov).
CAR1 with Ibov 6 months: Cumulative abnormal return before share issue, obtained using monthly benchmark-adjusted returns before share issue for 6 months. The market average return is represented by the Bovespa Index (Ibovespa = Ibov).
CAR1 with Ibrx 18 months: Cumulative abnormal return before share issue, obtained using monthly benchmark-adjusted returns before share issue for 18 months. The market average return is represented by the Brazil Index 100 (IBrX 100 = Ibrx)
CAR1 with Ibrx 12 months: Cumulative abnormal return before share issue, obtained using monthly benchmark-adjusted returns before share issue for 12 months. The market average return is represented by the Brazil Index 100 (IBrX 100 = Ibrx)
CAR1 with Ibrx 6 months: Cumulative abnormal return before share issue, obtained using monthly benchmark-adjusted returns before share issue for 6 months. The market average return is represented by the Brazil Index 100 (IBrX 100 = Ibrx)
D_CAR1 with Ibov 18 months: Dummy for cumulative abnormal return before share issue for the 18-month window, where D_CAR1 = 1 for firms with positive CAR1 and zero otherwise. CAR1 was obtained using monthly benchmark-adjusted returns before share issue for 18 months. The market average return is represented by the Bovespa Index (Ibovespa = Ibov).
D_CAR1 with Ibov 12 months: Dummy for cumulative abnormal return before share issue for the 12-month window, where D_CAR1 = 1 for firms with positive CAR1 and zero otherwise. CAR1 was obtained using monthly benchmark-adjusted returns before share issue for 12 months. The market average return is represented by the Bovespa Index (Ibovespa = Ibov).
D_CAR1 with Ibov 6 months: Dummy for cumulative abnormal return before share issue for the 6-month window, where D_CAR1 = 1 for firms with positive CAR1 and zero otherwise. CAR1 was obtained using monthly benchmark-adjusted returns before share issue for 6 months. The market average return is represented by the Bovespa Index (Ibovespa = Ibov).
D_CAR1 with Ibrx 18 months: Dummy for cumulative abnormal return before share issue for the 18-month window, where D_CAR1 = 1 for firms with positive CAR1 and zero otherwise. CAR1 was obtained using monthly benchmark-adjusted returns before share issue for 18 months. The market average return is represented by the Brazil Index 100 (IBrX 100 = Ibrx).
D_CAR1 with Ibrx 12 months: Dummy for cumulative abnormal return before share issue for the 12-month window, where D_CAR1 = 1 for firms with positive CAR1 and zero otherwise. CAR1 was obtained using monthly benchmark-adjusted returns before share issue for 12 months. The market average return is represented by the Brazil Index 100 (IBrX 100 = Ibrx).
D_CAR1 with Ibrx 6 months: Dummy for cumulative abnormal return before share issue for the 6-month window, where D_CAR1 = 1 for firms with positive CAR1 and zero otherwise. CAR1 was obtained using monthly benchmark-adjusted returns before share issue for 6 months. The market average return is represented by the Brazil Index 100 (IBrX 100 = Ibrx).
M/B: Market-to-book ratio. M/B = Market value of assets/Book value of assets.
M/Bs: Sectorial market-to-book ratio. M/Bs = Median of the M/B ratios of sector i at time t.
Tang: Tangibility. Tang = (Fixed assets – Revaluation reserve)/Total assets.
Prof: Profitability. Prof = EBITDA/Total assets.
Size: Size = ln(Total assets).
Lev: Book leverage. Lev = Debt liabilities/Total assets.

## Sheet: Total Sample for CAR2 (IPO+SEO)
Initial Public Offerings (IPOs) and Seasoned Equity Offerings (SEOs) in the Brazilian market between 2004 and 2015 (only primary share issues)
ID	Cap1	Cap2	Cap3	CAR2 with Ibov 18 months	CAR2 with Ibov 12 months	CAR2 with Ibov 6 months	CAR2 with Ibrx 18 months	CAR2 with Ibrx 12 months	CAR2 with Ibrx 6 months	D_CAR2 with Ibov 18 months	D_CAR2 with Ibov 12 months	D_CAR2 with Ibov 6 months	D_CAR2 with Ibrx 18 months	D_CAR2 with Ibrx 12 months	D_CAR2 with Ibrx 6 months	M/B	M/Bs	Tang	Prof	Size	Lev	IPO	Follow-on
1	0.221309	0.0819385	2.70092	0.901888	0.658232	0.224028	0.813455	0.564705	0.204147	0	0	0	0	0	0	1.35362	1.37659	0.0409891	0.046494	14.195	0.2594	1
2	0.945407	0.38646	2.44633	0.402856	1.03254	0.448276	0.384955	1.03345	0.431537	0	0	0	0	0	0	2.61716	2.54901	0.263333	0.371651	9.39722	0.341925	1
3	0.516696	0.549178	0.940852	-0.619755	-0.0175583	0.367403	-0.646114	-0.0429747	0.352263	1	1	0	1	1	0	1.96843	2.14405	0.0110522	0.00820638	13.4598	0.155005	1
4	0.234161	0.358508	0.653155	0.574697	0.358311	0.286205	0.516873	0.342725	0.301952	0	0	0	0	0	0	1.22681	1.1835	0.599785	0.081456	14.2057	0.079191	1
5	0.144535	0.136248	1.06082	0.532058	0.5693	0.412818	0.373112	0.447205	0.332304	0	0	0	0	0	0	1.72238	1.93152	0.415986	0.0357636	14.1501	0.524033	1
6	0.465174	0.197129	2.35974	-0.118959	0.273549	-0.17363	-0.0980125	0.271001	-0.179548	1	0	1	1	0	1	3.19433	2.22213	0.153014	0.0549337	14.0268	0.0472638	1
7	0.827999	0.336469	2.46085	0.232242	-0.057311	0.350747	0.21589	-0.0593346	0.346603	0	1	0	0	1	0	4.44577	4.44577	0.511614	0.00460775	12.0355	0.0407996	1
8	0.49136	0.277895	1.76815	0.207105	0.574904	0.429179	0.193123	0.560939	0.412839	0	0	0	0	0	0	2.46883	2.31888	0.175015	0.0643292	13.1011	0.336732	1
9	0.406715	0.116263	3.49825	0.861164	0.509207	0.305682	0.763672	0.477619	0.265752	0	0	0	0	0	0	4.46594	1.5359	0.0797148	0.356099	12.4993	0.17441	1
10	0.228848	0.250042	0.915236	0.401824	-0.0454501	0.21984	0.310681	-0.0658406	0.180105	0	1	0	0	1	0	1.5851	1.37783	0.36853	0.163293	14.2303	0.294212	1
11	0.596456	0.331699	1.79818	-0.640864	-0.757657	-0.121347	-0.671446	-0.791263	-0.137583	1	1	1	1	1	1	2.43223	1.70675	0.0349778	0.0263471	12.414	0.196606	1
12	0.0745582	0.225649	0.330416	-0.312727	-0.470347	-0.51654	-0.363332	-0.53123	-0.538528	1	1	1	1	1	1	0.998062	0.98259	0.422845	0.110232	16.0915	0.536263	1
13	0.448862	0.304293	1.4751	-0.131788	-0.102849	0.240035	-0.159429	-0.128009	0.231525	1	1	0	1	1	0	2.7521	2.14405	0.400167	0.00841057	13.6301	0.22454	1
14	0.368028	0.300565	1.22445	0.541218	0.348238	-0.00392954	0.472787	0.267108	-0.0474857	0	0	1	0	0	1	1.58589	1.56586	0.0520417	0.0174618	13.5206	0.157616	1
15	0.2648	0.413351	0.640619	0.60283	0.373761	0.121306	0.54537	0.349447	0.126909	0	0	0	0	0	0	0.963535	1.1835	0.838077	0.054958	14.3235	0.382863	1
16	0.563266	0.317519	1.77396	-0.892243	-0.636489	-0.218542	-0.924298	-0.66544	-0.22034	1	1	1	1	1	1	2.35544	2.00213	0.00973745	0.0962968	13.8831	0.380982	1
17	1.0154	0.998247	1.01718	-0.290207	0.00863185	-0.0333995	-0.327645	-0.00831214	-0.0494657	1	0	1	1	1	1	1.13203	1.13203	0.017336	-0.00333069	13.261	0	1
18	0.378261	0.292035	1.29526	-0.853714	-0.619183	-0.189427	-0.835058	-0.622351	-0.172585	1	1	1	1	1	1	1.57298	1.75066	0.00250791	0.0109077	13.5577	0.0396879	1
19	0.56578	0.361081	1.56691	0.621248	0.345918	-0.0144789	0.612366	0.337657	-0.0175106	0	0	1	0	0	1	2.03809	2.03809	0.00273636	0.111779	12.0853	0.325226	1
20	0.297163	0.294857	1.00782	0.601719	0.76218	1.01563	0.588778	0.74553	0.994898	0	0	0	0	0	0	2.25881	1.41017	0.362147	0.0387259	14.8279	0.355734	1
21	0.0434672	0.0691682	0.628427	-0.308634	-0.186415	-0.0969189	-0.34316	-0.194225	-0.110842	1	1	1	1	1	1	1.48641	1.48718	0.290281	0.14848	15.6502	0.465325	1
22	0.0530444	0.0965329	0.549496	0.188544	0.0759817	-0.0877851	0.0729541	-0.0186849	-0.145313	0	0	1	0	1	1	1.27174	1.01146	0.425139	0.0492054	16.3361	0.455455	1
23	0.038713	0.0660398	0.586208	-0.132112	-0.167525	0.00385997	-0.128898	-0.156375	0.0167708	1	1	0	1	1	0	1.2805	1.21544	0.56313	0.026251	16.0243	0.511607	1
24	0.811304	0.333335	2.4339	-0.725378	-0.937718	-0.0859188	-0.744718	-0.961619	-0.102756	1	1	1	1	1	1	2.26024	2.14405	2.42809e-05	0.0317918	11.7244	0.375172	1
25	0.563154	0.35631	1.58051	-0.212331	-0.423483	-0.124377	-0.241987	-0.451557	-0.147328	1	1	1	1	1	1	2.22083	2.76921	0.164291	0.00804358	12.3117	0.267868	1
26	0.393581	0.11471	3.43108	-1.18126	-0.514009	-0.172276	-1.21869	-0.530953	-0.188342	1	1	1	1	1	1	2.78533	2.78533	0.344209	0.0702396	11.96	0.431247	1
27	0.237276	0.117647	2.01685	0.447973	0.47186	0.412173	0.335431	0.366381	0.361783	0	0	0	0	0	0	2.95065	2.95065	0.403649	0.0387632	12.9732	0.306442	1
28	0.70292	0.288942	2.43274	-0.467408	0.029598	-0.00368802	-0.508125	0.0319415	-0.0122341	1	0	1	1	0	1	2.62695	2.38917	0.104784	0.119799	11.2393	0.102339	1
29	0.251735	0.196756	1.27943	0.153538	0.306722	0.0630816	0.12488	0.30975	0.0738123	0	0	0	0	0	0	1.79333	1.23976	0.0165822	0.0935532	13.5271	0.139198	1
30	0.815457	0.249999	3.26183	-0.92988	-0.753553	-0.0511482	-0.9597	-0.786973	-0.0489033	1	1	1	1	1	1	3.45982	1.2826	0.257289	-0.0744609	13.0491	0.119422	1
31	0.216366	0.164668	1.31395	0.699052	0.379403	0.179768	0.611473	0.346977	0.177209	0	0	0	0	0	0	1.94802	1.47943	0.0540869	0.150512	15.0269	0.517105	1
32	0.137448	0.393946	0.348901	0.143344	0.17114	0.312044	0.0784315	0.118829	0.263338	0	0	0	0	0	0	1.09147	1.10879	0.474602	0.047941	15.9194	0.449717	1
33	0.107617	0.0650819	1.65356	-0.162371	0.0800961	0.137005	-0.186831	0.0648381	0.124807	1	0	0	1	0	0	1.13993	1.23989	0.398003	0.0346486	14.2318	0.339555	1
34	0.450417	0.0505542	8.90959	-0.12777	-0.102361	-0.106035	-0.14675	-0.0878892	-0.105608	1	1	1	1	1	1	2.81281	4.40849	0.503849	0.00770815	12.6454	0.00632249	1
35	0.528896	0.285134	1.8549	-0.822098	-0.400319	0.167424	-0.852501	-0.415256	0.157981	1	1	0	1	1	0	3.0543	2.14405	0.00984456	0.017716	13.1576	0.259505	1
36	0.730149	0.345	2.11637	-0.886208	-0.801541	-0.397748	-0.930692	-0.845229	-0.446266	1	1	1	1	1	1	2.30401	2.14405	0.00387395	0.0346546	12.4251	0	1
37	0.180732	0.246073	0.734467	-0.4983	0.112295	0.18072	-0.526123	0.0747416	0.168514	1	0	0	1	0	0	1.57923	1.49208	0.120417	0.0260225	13.596	0.144186	1
38	0.498417	0.312217	1.59638	0.517166	0.517953	0.253696	0.472033	0.506048	0.267264	0	0	0	0	0	0	2.16552	1.92323	0.199481	0.185648	13.5216	0.194582	1
39	0.358137	0.260577	1.3744	0.073746	0.441935	0.397472	0.0641331	0.428263	0.39341	0	0	0	0	0	0	2.15101	1.40089	0.00651561	0.0625175	13.7996	0.322004	1
40	0.432147	0.405712	1.06516	-1.47135	-0.491987	-0.117061	-1.48385	-0.481586	-0.128164	1	1	1	1	1	1	1.56318	2.07355	0.55968	0.0150366	12.9054	0.410661	1
41	0.236509	0.294782	0.802317	-1.29189	-0.470635	-0.287618	-1.30455	-0.474675	-0.310846	1	1	1	1	1	1	1.219	1.48718	0.301081	-0.000849752	14.8505	0.136967	1
42	0.428172	0.471694	0.907732	0.632811	0.508181	0.62946	0.622715	0.485269	0.626305	0	0	0	0	0	0	1.56115	1.56115	0.648724	0.133828	14.3374	0.739504	1
43	0.354086	0.435269	0.813488	-0.247173	-0.675641	-0.10193	-0.226226	-0.678189	-0.107848	1	1	1	1	1	1	1.36267	1.74475	0.00237454	0.0542681	13.2046	0.363819	1
44	0.918051	0.446446	2.05636	-0.348515	-0.0501974	0.435308	-0.443844	-0.117221	0.400562	1	1	0	1	1	0	2.73773	2.11062	0.0414278	-0.213096	12.8896	0	1
45	0.257719	0.226729	1.13668	0.79397	0.398711	0.0860726	0.855179	0.417007	0.0855669	0	0	0	0	0	0	1.73225	1.78121	0.0544897	-0.00442816	14.4704	0.140644	1
46	0.545494	0.3	1.81831	-0.556458	-0.4056	-0.143271	-0.553695	-0.421106	-0.13474	1	1	1	1	1	1	2.04835	1.75066	0.751623	0.150087	13.1173	0.141277	1
47	0.235131	0.289681	0.81169	0.570183	0.330466	0.203229	0.492485	0.315958	0.17738	0	0	0	0	0	0	1.2447	1.68091	0.153063	0.103929	13.9248	0.364736	1
48	0.553979	0.454967	1.21763	-1.53176	-0.770035	-0.236265	-1.55456	-0.795579	-0.272661	1	1	1	1	1	1	1.81411	2.14405	0.0368042	0.0143044	13.6164	0.147701	1
49	0.240886	0.178934	1.34623	-0.547276	-0.334067	-0.262524	-0.573441	-0.343563	-0.270222	1	1	1	1	1	1	2.003	1.29597	0.287083	0.157364	15.0582	0.777415	1
50	0.424341	0.126813	3.34619	-0.770258	-0.417477	-0.0660173	-0.798081	-0.45503	-0.0782224	1	1	1	1	1	1	4.98482	2.14405	0.500672	0.0305383	13.1816	0.0420233	1
51	0.197214	0.300356	0.656601	0.309514	0.346688	0.0739785	0.245596	0.315443	0.0773552	0	0	0	0	0	0	1.36206	1.47943	0.591189	0.0250557	14.5269	0.585916	1
52	0.588269	0.407164	1.4448	-0.795946	-0.195484	-0.0982659	-0.832903	-0.220966	-0.105508	1	1	1	1	1	1	2.03985	2.00213	0.00645371	0.0945425	12.253	0.193379	1
53	0.36302	0.474355	0.765291	-3.02137	-2.20695	-0.528568	-3.0021	-2.21058	-0.530617	1	1	1	1	1	1	1.50156	1.46653	0.649659	0.0204799	13.7531	0.215768	1
54	0.473866	0.273164	1.73473	0.70804	0.667008	0.585191	0.609174	0.56817	0.488579	0	0	0	0	0	0	2.2734	3.43404	0.0693954	0.0911696	12.8359	0.252038	1
55	0.15822	0.279864	0.565346	0.180852	0.435099	0.16889	0.0384967	0.328337	0.13914	0	0	0	0	0	0	1.21764	1.75388	0.615291	0.0423138	13.8964	0.689756	1
56	0.668228	0.354932	1.88269	-0.59821	-0.354258	-0.306452	-0.636975	-0.392401	-0.358085	1	1	1	1	1	1	2.27825	2.31137	0.329404	0.0595537	12.5532	0	1
57	0.474746	0.154469	3.0734	0.473302	0.350224	0.197381	0.451618	0.348635	0.200717	0	0	0	0	0	0	3.22437	1.44617	0.350464	0.116267	11.8806	0.2478	1
58	0.132646	0.195687	0.677848	-0.142198	-0.226178	-0.0801293	-0.242827	-0.287033	-0.112678	1	1	1	1	1	1	1.54582	1.56586	0.0977365	0.0228209	15.119	0.256793	1
59	0.223576	0.191917	1.16496	-0.366233	0.103867	-0.236262	-0.395286	0.0631099	-0.281079	1	0	1	1	0	1	1.84072	1.59701	0.254852	0.0272228	14.6071	0.607462	1
60	0.351112	0.27425	1.28026	-0.388732	-0.45183	-0.741306	-0.384917	-0.463006	-0.757501	1	1	1	1	1	1	1.61615	2.11383	0.183342	0.051219	13.8304	0.660216	1
61	0.76647	0.339231	2.25944	-0.885943	-0.466452	-0.0610084	-0.898715	-0.473729	-0.0592585	1	1	1	1	1	1	2.83945	2.85328	0.126063	-0.0237892	13.3351	0.0251262	1
62	0.526616	0.389757	1.35114	0.0665097	-0.255413	0.145562	0.0347185	-0.296735	0.130072	0	1	0	0	1	0	2.34939	2.00346	0.109151	-0.0419986	12.5919	0.451388	1
63	0.485079	0.297221	1.63205	0.736647	0.65678	0.488533	0.66331	0.624602	0.491404	0	0	0	0	0	0	2.22044	1.11834	0.656329	0.0870898	13.1043	0.419881	1
64	0.271236	0.266667	1.01713	-1.52742	-0.641937	-0.686339	-1.54617	-0.644201	-0.70381	1	1	1	1	1	1	1.61625	1.48718	0.181595	0.0469926	13.8217	0.620062	1
65	0.696202	0.360904	1.92905	1.04829	0.639424	0.0205953	1.01918	0.628365	-0.00724709	0	0	0	0	0	1	2.28249	2.09379	0.0765074	-0.0122729	12.9618	0.535345	1
66	0.963655	0.301207	3.19931	-0.429297	-1.00933	-0.053886	-0.398276	-1.01712	-0.049335	1	1	1	1	1	1	3.40928	1.42428	0.592178	-0.0658121	11.1357	0.824729	1
67	0.605782	0.304647	1.98847	-0.172906	0.397117	0.174362	-0.185562	0.393077	0.151134	1	0	0	1	0	0	2.78202	2.07355	0.00423505	0.0354494	13.3888	0.0777479	1
68	0.324129	0.186286	1.73995	-0.222157	-0.435756	-0.36009	-0.236173	-0.422033	-0.373023	1	1	1	1	1	1	1.72439	2.07355	0.419971	0.0181355	14.2442	0.051485	1
69	0.117519	0.108871	1.07944	0.0954424	-0.0133705	0.124985	0.0216986	-0.0578658	0.0634029	0	1	0	0	1	0	1.88306	2.30679	0.770729	0.0647378	13.8018	0.294016	1
70	0.782371	0.273165	2.8641	-0.448483	-0.282972	-0.227509	-0.523428	-0.311574	-0.217942	1	1	1	1	1	1	2.74424	1.34687	0.982467	-0.0546773	13.4134	0.938817	1
71	0.169694	0.0730838	2.32191	0.58169	0.379069	0.0215556	0.585328	0.361632	0.0228914	0	0	0	0	0	0	3.11217	1.05047	0.311081	0.0909291	13.2097	0.403839	1
72	0.44412	0.279036	1.59162	0.382518	0.270813	0.354523	0.403566	0.274954	0.370921	0	0	0	0	0	0	1.53701	1.75066	0.00173011	0.0493909	13.1597	0.217236	1
73	0.39984	0.380165	1.05175	-0.292814	-0.0440688	0.130389	-0.320726	-0.0659372	0.133952	1	1	0	1	1	0	1.85344	1.47969	0.0174782	0.076261	13.1315	0.42406	1
74	0.496216	0.36519	1.35879	-1.15178	-1.04617	-0.735229	-1.1658	-1.03245	-0.748162	1	1	1	1	1	1	1.84452	1.68524	0.198764	0.0765272	13.2892	0.89763	1
75	0.60132	0.299996	2.00443	-0.462947	-0.264025	-0.0343824	-0.55333	-0.287965	-0.0712305	1	1	1	1	1	1	2.61667	2.45224	0.676619	0.0623604	13.8688	0.251268	1
76	0.136532	0.105244	1.29729	0.542865	0.492855	0.327561	0.464791	0.395824	0.283938	0	0	0	0	0	0	1.88662	1.94016	0.00324975	0.00325665	14.7166	0.161464	1
77	0.479046	0.358803	1.33512	0.442855	0.442855	0.191325	0.365	0.365	0.160327	0	0	0	0	0	0	1.89845	1.89845	0.229476	0.0894688	13.368	0.345516	1
78	0.0404886	0.0231147	1.75163	0.414628	0.0663447	-0.0475412	0.387962	0.0486957	-0.0652044	0	0	1	0	0	1	3.1698	3.1698	0.0179454	0.01793	16.0377	0.0387297	1
79	0.677524	0.473493	1.43091	-0.0924464	-0.194607	-0.026729	-0.0737907	-0.197775	-0.00988799	1	1	1	1	1	1	1.66944	1.75066	0.0125876	0.0271545	12.1082	0.325481	1
80	0.0983758	0.115044	0.855113	0.120591	0.0922585	-0.0516631	0.111335	0.08108	-0.0442448	0	0	1	0	0	1	1.50743	1.29597	0.240714	0.0520689	14.4064	0.164027	1
81	0.26599	0.161554	1.64645	-0.532183	-0.39067	-0.281876	-0.561332	-0.41003	-0.288749	1	1	1	1	1	1	2.16775	1.94661	0.519522	0.0830375	13.3794	0.440188	1
82	0.589063	0.295845	1.99112	-0.200401	0.000697679	0.100683	-0.285214	-0.0989208	0.0526739	1	0	0	1	1	0	2.23473	3.43404	0.019148	0.269663	10.4254	0.285526	1
83	0.385521	0.141342	2.72757	-0.0421222	0.47014	0.165853	-0.0598506	0.451947	0.146649	1	0	0	1	0	0	4.10089	2.31888	0.592362	0.256472	13.0985	0.222187	1
84	0.164852	0.304238	0.541853	0.524095	0.220118	0.315814	0.427492	0.202015	0.279946	0	0	0	0	0	0	0.994163	1.17239	0.00194072	0.121264	14.6636	0.0864364	1
85	0.401351	0.24581	1.63277	0.742541	0.662116	-0.0187255	0.699001	0.623007	-0.0615883	0	0	1	0	0	1	2.00348	2.00348	0.380245	0.0299912	13.0105	0.376054	1
86	0.132683	0.271661	0.488414	-1.08628	-0.612922	-0.162121	-1.1003	-0.5992	-0.175055	1	1	1	1	1	1	0.990655	1.29719	0.427581	-0.0421952	15.0133	0.250434	1
87	0.134093	0.148065	0.905637	0.919935	0.826872	0.571212	0.858092	0.787768	0.539296	0	0	0	0	0	0	2.05179	3.04344	0.218911	0.0549053	14.7663	0.158858	1
88	0.489079	0.167807	2.91453	0.478626	0.287351	0.0710141	0.403016	0.208818	0.0311144	0	0	0	0	0	0	3.50745	1.24763	0.0366447	0.032373	12.7474	0.259758	1
89	0.538664	0.312406	1.72424	-0.79929	-0.803846	-0.283132	-0.790444	-0.80823	-0.268708	1	1	1	1	1	1	1.77468	1.75066	0.00581191	0.0272578	13.1401	0.311149	1
90	0.585687	0.162839	3.59672	-0.769738	-0.371073	-0.17199	-0.798281	-0.400688	-0.207571	1	1	1	1	1	1	3.98421	2.33746	0.173713	0.0986483	12.3615	0.172326	1
91	0.623108	0.329439	1.89142	-0.459981	-0.276186	0.0386628	-0.429714	-0.27606	0.0432201	1	1	0	1	1	0	2.18099	2.22213	0.0266519	-0.451668	11.9639	0	1
92	0.684683	0.418068	1.63773	0.280558	-0.598023	-0.0178501	0.274127	-0.614425	-0.0437827	0	1	1	0	1	1	2.06347	1.74475	0.0137377	0.0089282	12.6531	0.212713	1
93	0.301423	0.169448	1.77885	0.0479806	0.208442	-0.131659	-0.0328777	0.155102	-0.180202	0	0	1	1	0	1	2.09249	2.09249	0.0462643	0.0107043	13.163	0.288643	1
94	0.865377	0.40374	2.1434	0.234537	0.438654	0.203167	0.218497	0.421762	0.189479	0	0	0	0	0	0	2.53017	2.53017	0.115387	0.247288	11.7218	0.00176906	1
95	0.440209	0.380104	1.15813	-0.757646	-0.738811	-0.478906	-0.764078	-0.755214	-0.504839	1	1	1	1	1	1	1.543	1.74475	0.00399521	0.0670108	12.9681	0.213468	1
96	0.297397	0.234418	1.26866	-1.41196	-0.667057	-0.409093	-1.42462	-0.671097	-0.432321	1	1	1	1	1	1	1.52903	2.33746	0.619412	0.0211203	13.6751	0.67635	1
97	0.319944	0.138249	2.31426	-0.502318	-0.23568	-0.223758	-0.667285	-0.348545	-0.265701	1	1	1	1	1	1	3.11789	1.46646	0.189434	0.0250459	12.8987	0.0156184	1
98	0.0439129	0.0108042	4.06444	-0.187134	-0.37747	-0.355379	-0.241758	-0.437949	-0.371396	1	1	1	1	1	1	1.63757	1.86885	0.0349847	0.0406206	14.461	0.155095		1
99	0.113592	0.123093	0.922815	-0.162141	-0.0993563	-0.0236737	-0.282385	-0.21799	-0.129494	1	1	1	1	1	1	1.52408	0.962397	0.000811985	0.057426	15.0487	0.326312		1
100	0.349549	0.231965	1.5069	0.151997	-0.187203	0.268167	0.201123	-0.169174	0.276225	0	1	0	0	1	0	2.55763	2.9408	0.234944	0.043928	13.8164	0.203481		1
101	0.288166	0.157869	1.82535	-0.0698459	-0.47499	0.036988	-0.181933	-0.542687	0.00552524	1	1	0	1	1	0	2.30508	2.66475	0.274362	0.0831968	14.5121	0.158907		1
102	0.246562	0.326708	0.754685	0.145506	-0.138302	-0.188827	0.0945056	-0.197306	-0.192885	0	1	1	0	1	1	0.941001	0.941001	0.66843	0.0138906	13.9194	0.264953		1
103	0.238086	0.155842	1.52773	0.264138	-0.630165	-0.376727	0.266077	-0.64443	-0.394017	0	1	1	0	1	1	1.83262	1.74475	0.291646	0.0134848	14.676	0.451599		1
104	0.112824	0.151056	0.746903	0.442164	0.220903	0.0709281	0.45114	0.247843	0.0927767	0	0	0	0	0	0	1.45545	1.18254	0.525318	0.0366398	15.0874	0.396048		1
105	0.0607176	0.0945743	0.642009	0.545695	0.366743	0.186621	0.469653	0.326121	0.170738	0	0	0	0	0	0	1.13757	1.1756	0.00103109	0.0127018	16.2213	0.236644		1
106	0.176407	0.229392	0.769019	-0.274441	0.239764	0.266466	-0.390357	0.101503	0.267741	1	0	0	1	0	0	1.41968	1.46646	0.0493084	0.0169171	14.656	0.148648		1
107	0.125699	0.288006	0.436446	0.392307	0.434581	0.0826698	0.313898	0.345639	0.0409538	0	0	0	0	0	0	0.918024	1.1756	0.000342806	0.0123311	15.4877	0.3879		1
108	0.0728388	0.149462	0.48734	-0.597182	-0.0664565	0.162595	-0.719933	-0.174762	0.104744	1	1	0	1	1	0	1.2308	1.64254	0.349303	0.0592286	16.5238	0.603832		1
109	0.207303	0.304854	0.680009	0.123843	-0.0513616	-0.0706093	0.120972	-0.0289037	-0.0624257	0	1	1	0	1	1	1.28624	1.20573	0.288728	0.0209166	16.158	0.452813		1
110	0.101368	0.190811	0.53125	0.229711	0.204509	0.0503973	0.191564	0.211371	0.0577919	0	0	0	0	0	0	1.17392	1.23976	0.00808195	0.0538558	15.4216	0.23952		1
111	0.139104	0.0867587	1.60334	0.349083	0.201515	0.0703116	0.317431	0.212083	0.0796514	0	0	0	0	0	0	2.62131	1.48898	0.479567	0.188811	15.8219	0.626537		1
112	0.140258	0.158347	0.885764	0.740687	0.751789	0.453532	0.57985	0.638378	0.355482	0	0	0	0	0	0	1.93152	1.93152	0.746261	0.0500159	14.6722	0.532995		1
113	0.159205	0.673856	0.23626	0.385112	0.275063	-0.0289393	0.368563	0.276507	-0.0394293	0	0	1	0	0	1	0.793676	1.17947	0.910645	0.0149341	16.7747	0.410847		1
114	0.332871	0.386319	0.86165	-0.0943577	-0.243778	-0.135139	-0.105021	-0.245825	-0.156374	1	1	1	1	1	1	1.42336	1.29719	0.252074	0.0113532	13.3887	0.227024		1
115	0.359131	0.282061	1.27324	0.505023	0.609288	0.677121	0.483048	0.587935	0.657173	0	0	0	0	0	0	1.97754	1.00774	0.0806968	0.0623954	14.1323	0.205271		1
116	0.262742	0.139368	1.88524	0.150522	0.0937396	0.0936927	0.125774	0.081249	0.065611	0	0	0	0	0	0	2.66793	2.54901	0.0698381	0.0703784	14.5427	0.122242		1
117	0.112078	0.127253	0.880749	-0.257007	-0.0734174	-0.0941443	-0.281955	-0.0631991	-0.0831395	1	1	1	1	1	1	1.61566	1.23976	0.0140383	0.0846544	15.9975	0.321179		1
118	0.244137	0.0666866	3.66096	-0.665968	-0.264184	-0.191341	-0.676832	-0.264671	-0.194731	1	1	1	1	1	1	4.62738	4.62738	0.360371	0.199787	13.2936	0.258993		1
119	0.114416	0.134883	0.848257	0.00640565	-0.0609638	-0.0119711	-0.0967563	-0.0870895	-0.0473457	0	1	1	1	1	1	1.3026	1.17239	0.0206187	0.0982601	14.334	0.180034		1
120	0.128279	0.408284	0.31419	0.485204	0.426176	0.307542	0.360971	0.298339	0.190859	0	0	0	0	0	0	1.09987	1.19953	0.0350777	0.102354	15.1658	0.409958		1
121	0.0774684	0.0399929	1.93706	0.12609	0.13295	0.172412	0.0519022	0.0464415	0.139773	0	0	0	0	0	0	3.02442	2.66475	0.268422	0.0992749	13.5004	0.0102756		1
122	0.321008	0.152037	2.11138	0.860747	0.550999	0.419968	0.754307	0.444174	0.318345	0	0	0	0	0	0	2.49326	2.32002	0.237665	0.168744	14.0305	0.225618		1
123	0.113686	0.232897	0.488137	0.24406	0.406632	0.459438	0.166913	0.373427	0.462903	0	0	0	0	0	0	1.09079	1.11834	0.00497584	0.0253784	14.7001	0.390273		1
124	0.0459284	0.155349	0.295647	0.742602	0.433979	0.269252	0.591544	0.327592	0.242495	0	0	0	0	0	0	0.76094	0.786773	0.424579	0.0130071	17.1267	0.402343		1
125	0.217602	0.145844	1.49202	-0.238318	-0.0916741	-0.26971	-0.262865	-0.0978497	-0.272266	1	1	1	1	1	1	1.85666	1.75066	0.00545168	0.0354293	14.2171	0.197724		1
126	0.120629	0.203231	0.593559	-0.443636	-0.194886	0.0579166	-0.519603	-0.228126	0.0712023	1	1	0	1	1	0	1.19467	1.1835	0.00734569	0.0642998	15.8552	0.406088		1
127	0.0179048	0.223375	0.0801556	0.42502	-0.0774723	-0.18056	0.445416	-0.0629497	-0.162953	0	1	1	0	1	1	0.815087	0.777123	0.0095616	0.0232708	15.0682	0.535341		1
128	0.0609888	0.0338625	1.80107	0.0315025	-0.197775	0.107744	0.0803864	-0.216455	0.107848	0	1	0	0	1	0	1.71771	1.83019	0.382495	0.0472509	17.5532	0.367347		1
129	0.0825942	0.118921	0.694528	0.194509	0.0427207	-0.0919386	0.123335	0.0132443	-0.124661	0	0	1	0	0	1	1.08008	1.15232	0.373316	0.0256718	17.5751	0.33157		1
130	0.0308256	0.0472684	0.652139	0.0216839	-0.196602	0.02402	0.0677401	-0.188302	0.0196475	0	1	0	0	1	0	1.26558	1.83019	0.379751	0.0462491	17.5605	0.364406		1
131	0.0128171	0.551619	0.0232354	1.00548	1.23207	0.349384	1.0215	1.24901	0.361535	0	0	0	0	0	0	0.849445	0.913485	0.3229	0.0202413	18.1552	0.391122		1
132	0.129568	0.109816	1.17987	0.361707	0.430922	0.334056	0.370413	0.459272	0.351807	0	0	0	0	0	0	2.16065	1.48352	0.0373447	0.058361	15.1057	0.129116		1
133	0.151297	0.108483	1.39466	-0.50936	-0.0226363	0.160253	-0.597788	-0.0571946	0.157151	1	1	0	1	1	0	1.93558	1.48442	0.0666576	0.0253005	15.6738	0.163519		1
134	0.208867	0.181692	1.14957	0.45575	0.298199	0.0336182	0.424316	0.308634	0.0486309	0	0	0	0	0	0	1.66893	1.23976	0.696687	0.0652924	14.2406	0.20436		1
135	0.100073	0.103817	0.963937	0.0833731	-0.0836233	0.0136647	0.0556166	-0.108957	-0.0278658	0	1	0	0	1	1	1.37876	0.932266	0.00517748	0.0195445	15.2191	0.47077		1
136	0.199623	0.206163	0.968279	-0.509066	-0.232356	0.0583069	-0.540857	-0.273678	0.0428172	1	1	0	1	1	0	1.65753	2.00346	0.137112	0.0256285	13.7507	0.5002		1
137	0.124762	0.306685	0.406809	-0.214112	0.0108638	-0.0270926	-0.270855	-0.0084081	-0.0157661	1	0	1	1	1	1	0.934137	1.1835	0.024871	-0.00499236	14.4776	0.289807		1
138	0.0359154	0.0792556	0.453159	-0.207838	-0.345324	-0.224476	-0.270784	-0.384781	-0.228715	1	1	1	1	1	1	1.00333	1.1742	0.353561	0.0183068	17.5737	0.398246		1
139	0.13774	0.0568917	2.42109	-0.0845861	0.245505	0.239973	-0.114688	0.236452	0.233696	1	0	0	1	0	0	2.99261	2.99261	0.77746	0.101026	13.8235	0.541062		1
140	0.384729	0.381772	1.00774	1.06783	0.938861	0.50638	0.998133	0.887821	0.468452	0	0	0	0	0	0	1.89528	1.89528	0.198987	0.0728761	13.7011	0.099035		1
141	0.0554826	0.115658	0.479714	-0.0301194	-0.162589	-0.14962	-0.127727	-0.181074	-0.185405	1	1	1	1	1	1	0.99922	1.71644	0.157538	0.092887	15.4192	0.266442		1
142	0.131139	0.228167	0.574751	-0.181675	-0.379814	-0.00154588	-0.206636	-0.371313	0.00203915	1	1	1	1	1	0	1.21299	1.17927	0.243339	0.0660369	16.0542	0.489801		1
143	0.0410325	0.275558	0.148907	-0.173723	-0.571599	0.0682783	-0.284887	-0.687427	-0.0344964	1	1	0	1	1	1	0.995422	1.196	0.315892	0.0645531	17.0071	0.505487		1
144	0.0951191	0.263993	0.360309	0.0259031	0.0747911	0.0692189	-0.088661	-0.0533748	-0.0207581	0	0	0	1	1	1	1.196	1.196	0.279069	0.0836482	15.1707	0.67278		1
145	0.165662	0.154025	1.07555	0.412792	0.294063	0.18636	0.426375	0.330054	0.21469	0	0	0	0	0	0	1.58352	0.934387	0.017725	0.0184375	14.8941	0.20358		1
146	0.224825	0.172375	1.30428	0.108987	0.141475	-0.0892952	0.0868082	0.147302	-0.0820067	0	0	1	0	0	1	1.59043	1.18254	0.625943	0.0415999	14.8213	0.104237		1
147	0.102348	0.0571843	1.78979	-0.0878251	-0.0540827	-0.0318536	-0.154689	-0.128589	-0.0686299	1	1	1	1	1	1	1.97302	0.932266	0.00301655	0.0280427	15.5513	0.310723		1
148	0.12946	0.805399	0.16074	-1.20908	-1.14128	-0.524222	-1.20903	-1.12872	-0.516585	1	1	1	1	1	1	0.927196	1.15424	0.359068	0.0424529	18.0578	0.507286		1
149	0.128472	0.143635	0.894433	0.245679	0.326065	-0.0566823	0.232247	0.343066	-0.0398138	0	0	1	0	0	1	1.62656	1.23976	0.0146617	0.0532779	15.3944	0.337332		1
150	0.224342	0.157824	1.42147	0.297378	-0.00805729	-0.0352429	0.297382	-0.0143375	-0.0460826	0	1	1	0	1	1	1.89489	1.74475	0.00280949	0.0609556	14.3166	0.276423		1
151	0.165651	0.193322	0.856867	0.0136186	0.00738273	-0.122018	-0.00428236	0.00829002	-0.138757	0	0	1	1	0	1	1.58519	1.46606	0.373931	0.0435306	15.186	0.469114		1
152	0.142663	0.111812	1.27591	0.0136918	0.152733	-0.0138387	0.0447129	0.144944	-0.00928775	0	0	1	0	0	1	1.75233	1.46653	0.404018	0.109102	15.4369	0.360435		1
153	0.236851	0.33216	0.713062	-0.0631418	-0.0280406	0.119251	-0.148679	-0.117334	0.0752872	1	1	0	1	1	0	1.15049	1.77752	0.667551	0.076132	19.761	0.308281		1
154	0.0790854	0.0738352	1.07111	0.390137	0.350072	-0.196857	0.352699	0.333128	-0.212923	0	0	1	0	0	1	1.49226	1.39569	0.251557	0.0586733	14.0049	0.244409		1
155	0.210552	0.280377	0.750959	0.0764017	0.209124	-0.140485	0.0570262	0.225881	-0.124175	0	0	1	0	0	1	1.40117	1.23976	0.00788278	0.0582022	14.9995	0.340825		1
156	0.560778	0.386802	1.44978	0.344372	-0.195659	-0.175538	0.33324	-0.203911	-0.181088	0	1	1	0	1	1	1.74432	2.03809	0.00221318	0.0528745	13.5847	0.177081		1
157	0.38354	0.288132	1.33112	-0.715895	-0.455204	-0.31902	-0.747447	-0.500246	-0.311033	1	1	1	1	1	1	1.79058	2.00213	0.834376	0.095145	12.8031	0.464447		1
158	0.23413	0.0950226	2.46394	-0.294639	0.0861421	0.104065	-0.238887	0.117161	0.108778	1	0	0	1	0	0	3.36528	1.66799	0.371764	0.0540143	13.6972	0.215824		1
159	0.0756819	0.0436329	1.73451	-0.235607	0.181124	0.478205	-0.252346	0.165656	0.466288	1	0	0	1	0	0	2.46731	2.76168	0.183463	0.143395	15.0127	0.165204		1
160	0.109195	0.215368	0.507015	0.104526	0.149266	0.389645	0.00792251	0.131163	0.353777	0	0	0	0	0	0	1.1961	1.17239	0.01149	0.0744047	14.9582	0.414325		1
161	0.157811	0.216023	0.730526	-0.162477	-0.0348731	-0.0413419	-0.160092	-0.0301244	-0.0612781	1	1	1	1	1	1	1.02652	1.09962	0.283017	0.035299	18.1029	0.0959567		1
162	0.0734792	0.0828597	0.886791	-0.0164597	-0.275634	0.0914901	-0.122931	-0.304036	0.11002	1	1	0	1	1	0	1.39998	0.97873	0.291891	0.165355	16.8161	0.175631		1
163	0.116097	0.207383	0.55982	-0.0381436	0.0482713	0.0788345	-0.0713115	0.0132746	0.035835	1	0	0	1	0	0	1.2498	1.22303	0.408678	0.0923025	15.1807	0.450205		1
164	0.111537	0.0844937	1.32006	0.0829809	-0.0347668	0.0073864	0.116543	-0.0118114	0.00239125	0	1	0	0	1	0	1.51304	1.55884	0.680273	0.118256	18.7126	0.259415		1
165	0.180787	0.139192	1.29883	-0.82505	-0.534168	-0.0137411	-0.804617	-0.520183	-0.0117692	1	1	1	1	1	1	1.84555	1.84555	0.25349	0.085373	14.2755	0.431045		1
Cap1: Amount of capital raised. Cap1 = Capital raised/Total assets.
Cap2: Number of shares issued. Cap2 = No. of shares offered/No. of shares outstanding.
Cap3: Price per share. Cap3 = Price per share offered/Book value of the share.
CAR2 with Ibov 18 months: Cumulative abnormal return after share issue, obtained using monthly benchmark-adjusted returns before share issue for 18 months. The market average return is represented by the Bovespa Index (Ibovespa = Ibov).
CAR2 with Ibov 12 months: Cumulative abnormal return after share issue, obtained using monthly benchmark-adjusted returns before share issue for 12 months. The market average return is represented by the Bovespa Index (Ibovespa = Ibov).
CAR2 with Ibov 6 months: Cumulative abnormal return after share issue, obtained using monthly benchmark-adjusted returns before share issue for 6 months. The market average return is represented by the Bovespa Index (Ibovespa = Ibov).
CAR2 with Ibrx 18 months: Cumulative abnormal return after share issue, obtained using monthly benchmark-adjusted returns before share issue for 18 months. The market average return is represented by the Brazil Index 100 (IBrX 100 = Ibrx).
CAR2 with Ibrx 12 months: Cumulative abnormal return after share issue, obtained using monthly benchmark-adjusted returns before share issue for 12 months. The market average return is represented by the Brazil Index 100 (IBrX 100 = Ibrx).
CAR2 with Ibrx 6 months: Cumulative abnormal return after share issue, obtained using monthly benchmark-adjusted returns before share issue for 6 months. The market average return is represented by the Brazil Index 100 (IBrX 100 = Ibrx).
D_CAR2 with Ibov 18 months: Dummy for cumulative abnormal return after share issue for the 18-month window, where D_CAR2 = 1 for firms with negative CAR2 and zero otherwise. CAR2 was obtained using monthly benchmark-adjusted returns before share issue for 18 months. The market average return is represented by the Bovespa Index (Ibovespa = Ibov).
D_CAR2 with Ibov 12 months: Dummy for cumulative abnormal return after share issue for the 12-month window, where D_CAR2 = 1 for firms with negative CAR2 and zero otherwise. CAR2 was obtained using monthly benchmark-adjusted returns before share issue for 12 months. The market average return is represented by the Bovespa Index (Ibovespa = Ibov).
D_CAR2 with Ibov 6 months: Dummy for cumulative abnormal return after share issue for the 6-month window, where D_CAR2 = 1 for firms with negative CAR2 and zero otherwise. CAR2 was obtained using monthly benchmark-adjusted returns before share issue for 6 months. The market average return is represented by the Bovespa Index (Ibovespa = Ibov).
D_CAR2 with Ibrx 18 months: Dummy for cumulative abnormal return after share issue for the 18-month window, where D_CAR2 = 1 for firms with negative CAR2 and zero otherwise. CAR2 was obtained using monthly benchmark-adjusted returns before share issue for 18 months. The market average return is represented by the Brazil Index 100 (IBrX 100 = Ibrx).
D_CAR2 with Ibrx 12 months: Dummy for cumulative abnormal return after share issue for the 12-month window, where D_CAR2 = 1 for firms with negative CAR2 and zero otherwis. CAR2 was obtained using monthly benchmark-adjusted returns before share issue for 12 months. The market average return is represented by the Brazil Index 100 (IBrX 100 = Ibrx).
D_CAR2 with Ibrx 6 months: Dummy for cumulative abnormal return after share issue for the 6-month window, where D_CAR2 = 1 for firms with negative CAR2 and zero otherwis. CAR2 was obtained using monthly benchmark-adjusted returns before share issue for 6 months. The market average return is represented by the Brazil Index 100 (IBrX 100 = Ibrx).
M/B: Market-to-book ratio. M/B = Market value of assets/Book value of assets.
M/Bs: Sectorial market-to-book ratio. M/Bs = Median of the M/B ratios of sector i at time t.
Tang: Tangibility. Tang = (Fixed assets – Revaluation reserve)/Total assets.
Prof: Profitability. Prof = EBITDA/Total assets.
Size: Size = ln(Total assets).
Lev: Book leverage. Lev = Debt liabilities/Total assets.

## Sheet: Sub-Sample (D_CAR1xD_CAR2), SEO
Seasoned Equity Offerings (SEOs) in the Brazilian market between 2004 and 2015 (only primary share issues)
ID	Cap1	Cap2	Cap3	(D_CAR1*D_CAR2) with Ibov 18 months	(D_CAR1*D_CAR2) with Ibov 12 months	(D_CAR1*D_CAR2) with Ibov 6 months	(D_CAR1*D_CAR2) with Ibrx 18 months	(D_CAR1*D_CAR2) with Ibrx 12 months	(D_CAR1*D_CAR2) with Ibrx 6 months	M/B	M/Bs	Tang	Prof	Size	Lev
1	0.0439129	0.0108042	4.06444	1	1	1	1	1	1	1.63757	1.86885	0.0349847	0.0406206	14.461	0.155095
2	0.113592	0.123093	0.922815	1	1	1	1	1	1	1.52408	0.962397	0.000811985	0.057426	15.0487	0.326312
3	0.349549	0.231965	1.5069	0	0	0	0	0	0	2.55763	2.9408	0.234944	0.043928	13.8164	0.203481
4	0.288166	0.157869	1.82535	1	1	0	1	1	0	2.30508	2.66475	0.274362	0.0831968	14.5121	0.158907
5	0.246562	0.326708	0.754685	0	0	0	0	0	0	0.941001	0.941001	0.66843	0.0138906	13.9194	0.264953
6	0.238086	0.155842	1.52773	0	1	1	0	1	1	1.83262	1.74475	0.291646	0.0134848	14.676	0.451599
7	0.112824	0.151056	0.746903	0	0	0	0	0	0	1.45545	1.18254	0.525318	0.0366398	15.0874	0.396048
8	0.0607176	0.0945743	0.642009	0	0	0	0	0	0	1.13757	1.1756	0.00103109	0.0127018	16.2213	0.236644
9	0.176407	0.229392	0.769019	1	0	0	1	0	0	1.41968	1.46646	0.0493084	0.0169171	14.656	0.148648
10	0.125699	0.288006	0.436446	0	0	0	0	0	0	0.918024	1.1756	0.000342806	0.0123311	15.4877	0.3879
11	0.0728388	0.149462	0.48734	1	1	0	1	1	0	1.2308	1.64254	0.349303	0.0592286	16.5238	0.603832
12	0.207303	0.304854	0.680009	0	1	0	0	1	0	1.28624	1.20573	0.288728	0.0209166	16.158	0.452813
13	0.101368	0.190811	0.53125	0	0	0	0	0	0	1.17392	1.23976	0.00808195	0.0538558	15.4216	0.23952
14	0.140258	0.158347	0.885764	0	0	0	0	0	0	1.93152	1.93152	0.746261	0.0500159	14.6722	0.532995
15	0.139104	0.0867587	1.60334	0	0	0	0	0	0	2.62131	1.48898	0.479567	0.188811	15.8219	0.626537
16	0.159205	0.673856	0.23626	0	0	0	0	0	0	0.793676	1.17947	0.910645	0.0149341	16.7747	0.410847
17	0.332871	0.386319	0.86165	1	1	1	1	1	1	1.42336	1.29719	0.252074	0.0113532	13.3887	0.227024
18	0.359131	0.282061	1.27324	0	0	0	0	0	0	1.97754	1.00774	0.0806968	0.0623954	14.1323	0.205271
19	0.262742	0.139368	1.88524	0	0	0	0	0	0	2.66793	2.54901	0.0698381	0.0703784	14.5427	0.122242
20	0.112078	0.127253	0.880749	1	1	1	1	1	1	1.61566	1.23976	0.0140383	0.0846544	15.9975	0.321179
21	0.244137	0.0666866	3.66096	1	1	1	1	1	1	4.62738	4.62738	0.360371	0.199787	13.2936	0.258993
22	0.114416	0.134883	0.848257	0	1	0	1	0	0	1.3026	1.17239	0.0206187	0.0982601	14.334	0.180034
23	0.128279	0.408284	0.31419	0	0	0	0	0	0	1.09987	1.19953	0.0350777	0.102354	15.1658	0.409958
24	0.0774684	0.0399929	1.93706	0	0	0	0	0	0	3.02442	2.66475	0.268422	0.0992749	13.5004	0.0102756
25	0.321008	0.152037	2.11138	0	0	0	0	0	0	2.49326	2.32002	0.237665	0.168744	14.0305	0.225618
26	0.113686	0.232897	0.488137	0	0	0	0	0	0	1.09079	1.11834	0.00497584	0.0253784	14.7001	0.390273
27	0.0459284	0.155349	0.295647	0	0	0	0	0	0	0.76094	0.786773	0.424579	0.0130071	17.1267	0.402343
28	0.217602	0.145844	1.49202	1	1	0	0	0	0	1.85666	1.75066	0.00545168	0.0354293	14.2171	0.197724
29	0.120629	0.203231	0.593559	1	1	0	1	1	0	1.19467	1.1835	0.00734569	0.0642998	15.8552	0.406088
30	0.0179048	0.223375	0.0801556	0	0	0	0	0	0	0.815087	0.777123	0.0095616	0.0232708	15.0682	0.535341
31	0.0609888	0.0338625	1.80107	0	1	0	0	1	0	1.71771	1.83019	0.382495	0.0472509	17.5532	0.367347
32	0.0825942	0.118921	0.694528	0	0	1	0	0	0	1.08008	1.15232	0.373316	0.0256718	17.5751	0.33157
33	0.0308256	0.0472684	0.652139	0	1	0	0	1	0	1.26558	1.83019	0.379751	0.0462491	17.5605	0.364406
34	0.0128171	0.551619	0.0232354	0	0	0	0	0	0	0.849445	0.913485	0.3229	0.0202413	18.1552	0.391122
35	0.129568	0.109816	1.17987	0	0	0	0	0	0	2.16065	1.48352	0.0373447	0.058361	15.1057	0.129116
36	0.151297	0.108483	1.39466	1	1	0	1	1	0	1.93558	1.48442	0.0666576	0.0253005	15.6738	0.163519
37	0.208867	0.181692	1.14957	0	0	0	0	0	0	1.66893	1.23976	0.696687	0.0652924	14.2406	0.20436
38	0.100073	0.103817	0.963937	0	1	0	0	1	0	1.37876	0.932266	0.00517748	0.0195445	15.2191	0.47077
39	0.199623	0.206163	0.968279	1	1	0	1	1	0	1.65753	2.00346	0.137112	0.0256285	13.7507	0.5002
40	0.124762	0.306685	0.406809	0	0	0	0	1	0	0.934137	1.1835	0.024871	-0.00499236	14.4776	0.289807
41	0.0359154	0.0792556	0.453159	1	0	0	1	0	0	1.00333	1.1742	0.353561	0.0183068	17.5737	0.398246
42	0.13774	0.0568917	2.42109	1	0	0	1	0	0	2.99261	2.99261	0.77746	0.101026	13.8235	0.541062
43	0.384729	0.381772	1.00774	0	0	0	0	0	0	1.89528	1.89528	0.198987	0.0728761	13.7011	0.099035
44	0.0554826	0.115658	0.479714	0	0	0	0	0	0	0.99922	1.71644	0.157538	0.092887	15.4192	0.266442
45	0.131139	0.228167	0.574751	1	1	1	1	1	0	1.21299	1.17927	0.243339	0.0660369	16.0542	0.489801
46	0.0410325	0.275558	0.148907	1	1	0	0	1	1	0.995422	1.196	0.315892	0.0645531	17.0071	0.505487
47	0.0951191	0.263993	0.360309	0	0	0	1	1	1	1.196	1.196	0.279069	0.0836482	15.1707	0.67278
48	0.165662	0.154025	1.07555	0	0	0	0	0	0	1.58352	0.934387	0.017725	0.0184375	14.8941	0.20358
49	0.224825	0.172375	1.30428	0	0	1	0	0	1	1.59043	1.18254	0.625943	0.0415999	14.8213	0.104237
50	0.102348	0.0571843	1.78979	1	1	1	1	1	1	1.97302	0.932266	0.00301655	0.0280427	15.5513	0.310723
51	0.12946	0.805399	0.16074	0	0	0	0	0	0	0.927196	1.15424	0.359068	0.0424529	18.0578	0.507286
52	0.224342	0.157824	1.42147	0	1	1	0	1	1	1.89489	1.74475	0.00280949	0.0609556	14.3166	0.276423
53	0.128472	0.143635	0.894433	0	0	1	0	0	1	1.62656	1.23976	0.0146617	0.0532779	15.3944	0.337332
54	0.165651	0.193322	0.856867	0	0	1	1	0	1	1.58519	1.46606	0.373931	0.0435306	15.186	0.469114
55	0.142663	0.111812	1.27591	0	0	1	0	0	1	1.75233	1.46653	0.404018	0.109102	15.4369	0.360435
56	0.236851	0.33216	0.713062	0	0	0	0	0	0	1.15049	1.77752	0.667551	0.076132	19.761	0.308281
57	0.0790854	0.0738352	1.07111	0	0	0	0	0	0	1.49226	1.39569	0.251557	0.0586733	14.0049	0.244409
58	0.560778	0.386802	1.44978	0	1	1	0	1	1	1.74432	2.03809	0.00221318	0.0528745	13.5847	0.177081
59	0.210552	0.280377	0.750959	0	0	1	0	0	1	1.40117	1.23976	0.00788278	0.0582022	14.9995	0.340825
60	0.38354	0.288132	1.33112	1	1	1	1	1	1	1.79058	2.00213	0.834376	0.095145	12.8031	0.464447
61	0.23413	0.0950226	2.46394	1	0	0	1	0	0	3.36528	1.66799	0.371764	0.0540143	13.6972	0.215824
62	0.0756819	0.0436329	1.73451	1	0	0	1	0	0	2.46731	2.76168	0.183463	0.143395	15.0127	0.165204
63	0.109195	0.215368	0.507015	0	0	0	0	0	0	1.1961	1.17239	0.01149	0.0744047	14.9582	0.414325
64	0.157811	0.216023	0.730526	1	1	1	1	1	1	1.02652	1.09962	0.283017	0.035299	18.1029	0.0959567
65	0.0734792	0.0828597	0.886791	1	1	0	1	1	0	1.39998	0.97873	0.291891	0.165355	16.8161	0.175631
66	0.116097	0.207383	0.55982	1	0	0	1	0	0	1.2498	1.22303	0.408678	0.0923025	15.1807	0.450205
67	0.111537	0.0844937	1.32006	0	1	0	0	1	0	1.51304	1.55884	0.680273	0.118256	18.7126	0.259415
68	0.180787	0.139192	1.29883	1	1	1	1	1	1	1.84555	1.84555	0.25349	0.085373	14.2755	0.431045
Cap1: Amount of capital raised. Cap1 = Capital raised/Total assets.
Cap2: Number of shares issued. Cap2 = No. of shares offered/No. of shares outstanding.
Cap3: Price per share. Cap3 = Price per share offered/Book value of the share.
(D_CAR1*D_CAR2) with Ibov 18 months: Dummy for cumulative abnormal return before and after share issue for the 18-month window, where (D_CAR1*D_CAR2) = 1 for firms with both D_CAR1 and D_CAR2 are 1, and zero otherwise. Both CAR1 and CAR2 were obtained using monthly benchmark-adjusted returns before share issue for 18 months. The market average return is represented by the Bovespa Index (Ibovespa …
(D_CAR1*D_CAR2) with Ibov 12 months: Dummy for cumulative abnormal return before and after share issue for the 12-month window, where (D_CAR1*D_CAR2) = 1 for firms with both D_CAR1 and D_CAR2 are 1, and zero otherwise. Both CAR1 and CAR2 were obtained using monthly benchmark-adjusted returns before share issue for 12 months. The market average return is represented by the Bovespa Index (Ibovespa …
(D_CAR1*D_CAR2) with Ibov 6 months: Dummy for cumulative abnormal return before and after share issue for the 6-month window, where (D_CAR1*D_CAR2) = 1 for firms with both D_CAR1 and D_CAR2 are 1, and zero otherwise. Both CAR1 and CAR2 were obtained using monthly benchmark-adjusted returns before share issue for 6 months. The market average return is represented by the Bovespa Index (Ibovespa = I…
(D_CAR1*D_CAR2) with Ibrx 18 months: Dummy for cumulative abnormal return before and after share issue for the 18-month window, where (D_CAR1*D_CAR2) = 1 for firms with both D_CAR1 and D_CAR2 are 1, and zero otherwise. Both CAR1 and CAR2 were obtained using monthly benchmark-adjusted returns before share issue for 18 months. The market average return is represented by the Brazil Index 100 (IBrX 1…
(D_CAR1*D_CAR2) with Ibrx 12 months: Dummy for cumulative abnormal return before and after share issue for the 12-month window, where (D_CAR1*D_CAR2) = 1 for firms with both D_CAR1 and D_CAR2 are 1, and zero otherwise. Both CAR1 and CAR2 were obtained using monthly benchmark-adjusted returns before share issue for 12 months. The market average return is represented by the Brazil Index 100 (IBrX 1…
(D_CAR1*D_CAR2) with Ibrx 6 months: Dummy for cumulative abnormal return before and after share issue for the 6-month window, where (D_CAR1*D_CAR2) = 1 for firms with both D_CAR1 and D_CAR2 are 1, and zero otherwise. Both CAR1 and CAR2 were obtained using monthly benchmark-adjusted returns before share issue for 6 months. The market average return is represented by the Brazil Index 100 (IBrX 100 …
M/B: Market-to-book ratio. M/B = Market value of assets/Book value of assets.
M/Bs: Sectorial market-to-book ratio. M/Bs = Median of the M/B ratios of sector i at time t.
Tang: Tangibility. Tang = (Fixed assets – Revaluation reserve)/Total assets.
Prof: Profitability. Prof = EBITDA/Total assets.
Size: Size = ln(Total assets).
Lev: Book leverage. Lev = Debt liabilities/Total assets.

## Sheet: Graphs
	Abnormal Returns before share issue (Ibov 18 months)					Abnormal Returns before share issue (Ibov 12 months)					Abnormal Returns before share issue (Ibov 6 months)					Abnormal Returns before share issue (Ibrx 18 months)					Abnormal Returns before share issue (Ibrx 12 months)					Abnormal Returns before share issue (Ibrx 6 months)
		Cap1	Cap2	Cap3			Cap1	Cap2	Cap3			Cap1	Cap2	Cap3			Cap1	Cap2	Cap3			Cap1	Cap2	Cap3			Cap1	Cap2	Cap3
	Negative Abnormal Returns (mean)	0.113443	0.291497	0.54319		Negative Abnormal Returns (mean)	0.116058	0.23917	0.738082		Negative Abnormal Returns (mean)	0.137935	0.257885	0.74533		Negative Abnormal Returns (mean)	0.126126	0.281775	0.602117		Negative Abnormal Returns (mean)	0.122302	0.226819	0.79209		Negative Abnormal Returns (mean)	0.133883	0.245144	0.752626
	Positive Abnormal Returns (mean)	0.16732	0.181491	1.1584		Positive Abnormal Returns (mean)	0.170633	0.186909	1.15344		Positive Abnormal Returns (mean)	0.168986	0.170763	1.21206		Positive Abnormal Returns (mean)	0.167261	0.177789	1.17802		Positive Abnormal Returns (mean)	0.170811	0.188699	1.1528		Positive Abnormal Returns (mean)	0.172437	0.173403	1.22908
	Abnormal Returns after share issue (Ibov 18 months)					Abnormal Returns after share issue (Ibov 12 months)					Abnormal Returns after share issue (Ibov 6 months)					Abnormal Returns after share issue (Ibrx 18 months)					Abnormal Returns after share issue (Ibrx 12 months)					Abnormal Returns after share issue (Ibrx 6 months)
		Cap1	Cap2	Cap3			Cap1	Cap2	Cap3			Cap1	Cap2	Cap3			Cap1	Cap2	Cap3			Cap1	Cap2	Cap3			Cap1	Cap2	Cap3
	Negative Abnormal Returns (mean)	0.262141	0.229131	1.23557		Negative Abnormal Returns (mean)	0.274695	0.234459	1.31515		Negative Abnormal Returns (mean)	0.278929	0.228136	1.31326		Negative Abnormal Returns (mean)	0.266849	0.231092	1.24947		Negative Abnormal Returns (mean)	0.268064	0.224078	1.34476		Negative Abnormal Returns (mean)	0.279362	0.227018	1.32683
	Positive Abnormal Returns (mean)	0.363581	0.257183	1.61087		Positive Abnormal Returns (mean)	0.34906	0.251377	1.5252		Positive Abnormal Returns (mean)	0.34828	0.258942	1.53771		Positive Abnormal Returns (mean)	0.354538	0.254078	1.58065		Positive Abnormal Returns (mean)	0.350544	0.259292	1.48811		Positive Abnormal Returns (mean)	0.345346	0.258933	1.51619
